# Supplementary material for: Mucopolysaccharidosis-Plus Syndrome: Report on a Polish Patient with a Novel VPS33A Variant with Comparison with Other Described Patients
Source: Int J Mol Sci. 2022 Sep 28;23(19):11424. doi: 10.3390/ijms231911424 (PMC9570340; doi:10.3390/ijms231911424)
Supplement: Supplementary file 1 [file ijms-23-11424-s001.zip]

Archive with 1 entries (1 files):
- ijms-1903347-supplementary.pdf
